# Supplementary material for: Unraveling the Role of EV-Derived miR-150-5p in Prostate Cancer Metastasis and Its Association with High-Grade Gleason Scores: Implications for Diagnosis
Source: Cancers (Basel). 2023 Aug 17;15(16):4148. doi: 10.3390/cancers15164148 (PMC10453180; doi:10.3390/cancers15164148)
Supplement: Supplementary file 1 [file cancers-15-04148-s001.zip]

Archive with 2 entries (2 files):
- 2Supplementary Material NLC paper 2023.pdf
- Copia de Supplemetary material, tables miRNA microarrays paper 2023.xlsx
