# Supplementary material for: Unraveling the Role of EV-Derived miR-150-5p in Prostate Cancer Metastasis and Its Association with High-Grade Gleason Scores: Implications for Diagnosis
Source: Cancers (Basel). 2023 Aug 17;15(16):4148. doi: 10.3390/cancers15164148 (PMC10453180; doi:10.3390/cancers15164148)
Supplement: Supplementary file 1 [file cancers-15-04148-s001.zip › Copia de Supplemetary material, tables miRNA microarrays paper 2023.xlsx]

## Sheet: LN Metastasis vs Tumor
Table S1. Differentially expressed miRNA between Metastatic Lymph Node and Tumor samples. The black square represents the top 20 miRNAs used for comparison with plasma samples.
Lymph Node Metastasis versus Tumor
ID	Metastasis Expressed	Tumor Expressed	Fold Change	P-val	FDR P-val	Transcript ID(Array Design)
20500782	T	T	30.81	0.003	0.3291	hsa-miR-150-5p
20501279	T	T	17.43	0.0139	0.5502	hsa-miR-342-5p
20501083	T	T	11.38	0.0141	0.5502	hsa-miR-155-5p
20500778	T	T	4.82	0.02	0.6016	hsa-miR-146a-5p
20500746	T	T	3.87	0.0213	0.6123	hsa-miR-140-3p
20500446	T	T	3.23	0.0133	0.5502	hsa-miR-181b-5p
20502123	T	T	2.99	0.0028	0.318	hsa-miR-423-5p
20500787	T	T	2.78	0.0297	0.6547	hsa-miR-185-5p
20500444	T	T	2.6	0.012	0.5344	hsa-miR-181a-5p
20500393	T	T	2.51	0.0269	0.6444	hsa-miR-196a-5p
20518818	T	T	2.35	0.0075	0.4473	hsa-miR-4443
20537464	T	T	1.79	0.0159	0.5542	hsa-mir-6722
20501280	T	T	1.59	0.0377	0.6879	hsa-miR-342-3p
20534480	F	F	1.55	0.0043	0.3744	hsa-mir-197
20537137	F	F	1.55	0.0082	0.4577	hsa-mir-5195
20515598	F	T	-1.52	0.0465	0.7151	hsa-miR-3173-3p
20500483	F	T	-1.53	0.0181	0.5837	hsa-miR-221-5p
20517755	F	F	-1.54	0.0158	0.5531	hsa-miR-500b-3p
20506897	F	T	-1.54	0.0233	0.6296	hsa-miR-664a-3p
20501289	F	F	-1.55	0.0142	0.5502	hsa-miR-135b-3p
20537632	F	F	-1.56	0.0227	0.6296	hsa-mir-6886
20505788	F	F	-1.57	0.0302	0.6564	hsa-miR-744-3p
20535670	F	F	-1.62	0.0347	0.6755	hsa-mir-665
20525703	F	T	-1.63	0.0246	0.6395	hsa-miR-6871-5p
20526182	F	F	-1.68	0.0417	0.7033	hsa-miR-7112-5p
20503104	F	F	-1.71	0.0054	0.3968	hsa-miR-485-3p
20525515	F	F	-1.72	0.0282	0.6468	hsa-miR-6777-5p
20534894	F	F	-1.73	0.0358	0.6869	hsa-mir-346
20500731	F	T	-1.75	0.0003	0.0859	hsa-miR-125b-1-3p
20502238	F	T	-1.76	0.0017	0.2428	hsa-miR-20b-3p
20501205	F	T	-1.77	0.0082	0.4577	hsa-miR-363-5p
20525470	F	F	-1.79	0.0145	0.5502	hsa-miR-6754-3p
20509235	F	F	-1.8	0.014	0.5502	hsa-miR-1914-3p
20512262	F	F	-1.8	0.0001	0.0537	hsa-miR-2277-3p
20503108	F	T	-1.8	0.0058	0.4035	hsa-miR-487a-3p
20504284	F	T	-1.81	0.0005	0.1131	hsa-miR-563
20500418	F	T	-1.82	0.0044	0.3744	hsa-miR-129-5p
20519564	F	F	-1.83	0.0157	0.5531	hsa-miR-4725-5p
20525513	T	T	-1.86	0.0279	0.645	hsa-miR-6776-5p
20504581	F	F	-1.88	0.042	0.7033	hsa-miR-769-3p
20505794	F	F	-1.88	0.0462	0.7151	hsa-miR-887-3p
20537266	F	F	-1.92	0.0277	0.645	hsa-mir-6126
20520218	T	T	-1.95	0.0351	0.6814	hsa-miR-5010-5p
20503799	F	T	-1.97	6.52e-05	0.0465	hsa-miR-493-3p
20519670	F	F	-1.98	0.0354	0.6828	hsa-miR-4783-3p
20506900	F	F	-1.98	0.0096	0.4889	hsa-miR-1307-5p
20501172	F	T	-1.98	0.0149	0.5531	hsa-miR-299-5p
20502235	F	T	-1.98	0.0046	0.3795	hsa-miR-18b-5p
20518783	F	T	-1.98	0.0019	0.2472	hsa-miR-378e
20500143	F	T	-2	0.0009	0.1865	hsa-miR-22-5p
20500443	F	T	-2	0.0208	0.6109	hsa-miR-34a-3p
20535960	F	F	-2.03	0.0088	0.483	hsa-mir-1909
20500721	T	T	-2.03	0.0472	0.7179	hsa-miR-23b-3p
20500457	F	T	-2.03	0.003	0.3291	hsa-miR-199b-5p
20500135	F	T	-2.04	0.0077	0.4476	hsa-miR-19a-3p
20525017	F	T	-2.05	0.0057	0.4035	hsa-miR-6508-5p
20502441	F	T	-2.06	0.032	0.6723	hsa-miR-433-3p
20505799	F	T	-2.07	0.0058	0.4035	hsa-miR-374b-5p
20517832	T	T	-2.08	0.0496	0.7179	hsa-miR-23c
20500420	F	T	-2.08	0.0033	0.3406	hsa-miR-148a-5p
20521825	F	T	-2.11	0.0385	0.6885	hsa-miR-5585-3p
20537253	F	F	-2.12	0.0309	0.6606	hsa-mir-6080
20501170	F	T	-2.14	0.0259	0.6401	hsa-miR-34c-5p
20511563	F	T	-2.15	0.001	0.1874	hsa-miR-548q
20506838	F	F	-2.2	0.0015	0.2356	hsa-miR-1247-5p
20518844	T	T	-2.2	0.025	0.6401	hsa-miR-4462
20504418	F	T	-2.21	0.0015	0.2356	hsa-miR-411-5p
20500183	T	T	-2.23	0.0398	0.6972	hsa-miR-100-5p
20535260	F	T	-2.25	0.0142	0.5502	hsa-mir-487b
20503877	F	T	-2.31	0.0266	0.6429	hsa-miR-501-5p
20536291	F	F	-2.35	0.0299	0.6547	hsa-mir-3180-1
20536292	F	F	-2.35	0.0299	0.6547	hsa-mir-3180-2
20536294	F	F	-2.35	0.0299	0.6547	hsa-mir-3180-3
20517726	F	F	-2.39	0.0062	0.4116	hsa-miR-4269
20526180	F	T	-2.4	0.0295	0.6547	hsa-miR-7111-5p
20500179	F	T	-2.41	0.0423	0.7033	hsa-miR-98-5p
20504297	F	T	-2.45	0.0019	0.2472	hsa-miR-574-5p
20502455	F	T	-2.46	0.0011	0.1965	hsa-miR-409-5p
20501249	F	T	-2.52	0.0004	0.1055	hsa-miR-381-3p
20519565	F	T	-2.52	0.0054	0.3968	hsa-miR-4725-3p
20518794	T	T	-2.53	0.0413	0.7033	hsa-miR-378g
20515618	F	T	-2.54	0.007	0.4344	hsa-miR-3065-5p
20520352	F	T	-2.54	0.0296	0.6547	hsa-miR-5096
20505608	F	F	-2.57	0.0091	0.4871	hsa-miR-675-5p
20500460	F	T	-2.58	0.0004	0.1031	hsa-miR-204-5p
20506712	T	T	-2.64	0.0466	0.7151	hsa-miR-1180-3p
20503887	F	T	-2.65	0.0371	0.6879	hsa-miR-505-3p
20536667	F	F	-2.74	0.0298	0.6547	hsa-mir-4419a
20504421	F	T	-2.76	0.0003	0.0879	hsa-miR-654-3p
20517704	F	T	-2.8	0.0063	0.4116	hsa-miR-4324
20500149	F	T	-2.86	0.0268	0.6444	hsa-miR-24-2-5p
20500120	F	T	-2.87	0.0044	0.3744	hsa-let-7d-3p
20501296	F	T	-2.93	0.001	0.1874	hsa-miR-338-5p
20501772	F	T	-2.94	0.0027	0.3165	hsa-miR-196b-3p
20501177	F	T	-2.96	0.0343	0.6755	hsa-miR-99b-3p
20534616	F	T	-3.04	0.0072	0.4344	hsa-mir-125b-2
20500773	F	T	-3.06	0.0053	0.3968	hsa-miR-134-5p
20506803	F	T	-3.07	0.0237	0.6349	hsa-miR-1208
20500436	F	T	-3.17	0.0015	0.2356	hsa-miR-7-1-3p
20525573	F	T	-3.17	0.0223	0.6263	hsa-miR-6806-5p
20517710	T	T	-3.18	0.0182	0.5837	hsa-miR-4253
20518432	F	T	-3.21	0.0016	0.2387	hsa-miR-3911
20505798	F	T	-3.23	0.0004	0.1045	hsa-miR-543
20523012	F	T	-3.23	0.0415	0.7033	hsa-miR-6080
20525711	F	T	-3.25	0.0158	0.5531	hsa-miR-6875-5p
20525663	F	F	-3.27	0.0368	0.6879	hsa-miR-6851-5p
20525665	F	F	-3.28	0.0026	0.3111	hsa-miR-6852-5p
20501314	F	F	-3.29	0.0052	0.3968	hsa-miR-346
20521783	T	T	-3.29	0.0035	0.3434	hsa-miR-5571-5p
20500471	F	T	-3.29	0.0154	0.5531	hsa-miR-214-5p
20518910	F	T	-3.37	0.0071	0.4344	hsa-miR-4513
20518426	F	F	-3.41	0.0415	0.7033	hsa-miR-3907
20501281	F	T	-3.48	0.0064	0.4125	hsa-miR-337-5p
20504584	T	T	-3.57	0.0258	0.6401	hsa-miR-378d
20525555	F	T	-3.67	0.0253	0.6401	hsa-miR-6797-5p
20529143	F	T	-3.68	0.0196	0.5992	hsa-miR-7851-3p
20501242	T	T	-3.72	0.0494	0.7179	hsa-miR-378a-5p
20504585	T	T	-3.76	0.0022	0.2686	hsa-miR-1185-1-3p
20500722	F	T	-3.78	0.0058	0.4035	hsa-miR-27b-5p
20502360	F	T	-3.93	0.0012	0.2028	hsa-miR-429
20500799	F	T	-4.01	0.0491	0.7179	hsa-miR-195-3p
20501183	T	T	-4.07	0.0191	0.5965	hsa-miR-30e-3p
20502126	T	T	-4.53	0.0036	0.3434	hsa-miR-424-3p
20500730	T	T	-4.57	0.0043	0.3744	hsa-miR-125b-5p
20537497	F	F	-4.68	0.0118	0.528	hsa-mir-6754
20525475	T	T	-4.68	0.0438	0.7078	hsa-miR-6757-5p
20500720	F	T	-4.68	0.0007	0.1505	hsa-miR-23b-5p
20505739	F	T	-4.69	0.0095	0.4871	hsa-miR-891a-5p
20500755	T	T	-4.74	0.0223	0.6263	hsa-miR-145-5p
20500741	F	T	-4.82	0.0144	0.5502	hsa-miR-135a-3p
20500182	F	T	-4.9	0.029	0.6547	hsa-miR-99a-3p
20501309	F	T	-4.95	0.0007	0.1449	hsa-miR-133b
20503884	F	T	-5.13	0.0099	0.4903	hsa-miR-504-5p
20501160	T	T	-5.21	0.0336	0.6755	hsa-miR-29c-3p
20500469	T	T	-5.45	0.0185	0.5864	hsa-miR-212-3p
20501250	F	T	-5.94	0.0105	0.4991	hsa-miR-382-5p
20501771	F	T	-6.52	0.0117	0.528	hsa-miR-196b-5p
20503789	F	T	-6.81	0.0421	0.7033	hsa-miR-491-5p
20503882	F	T	-6.99	0.0141	0.5502	hsa-miR-503-5p
20501159	F	T	-7.56	0.0014	0.2356	hsa-miR-29c-5p
20501244	F	T	-8.52	0.0171	0.5735	hsa-miR-379-5p
20500421	T	T	-9.1	0.024	0.638	hsa-miR-148a-3p
20500181	T	T	-9.98	0.0034	0.343	hsa-miR-99a-5p
20500455	F	T	-10.25	0.0002	0.0686	hsa-miR-187-3p
20500739	F	T	-10.65	7.24e-05	0.0465	hsa-miR-133a-3p
20500771	T	T	-11.01	0.0094	0.4871	hsa-miR-127-3p
20501291	F	T	-11.02	0.0103	0.4969	hsa-miR-148b-3p
20503800	F	T	-11.81	7.71e-05	0.0465	hsa-miR-432-5p
20500459	T	T	-12.32	0.0032	0.336	hsa-miR-203a
20520349	T	T	-12.56	0.0339	0.6755	hsa-miR-1273f
20502456	F	T	-14.84	3e-05	0.0284	hsa-miR-409-3p
20505795	F	T	-15.73	0.0335	0.6755	hsa-miR-665
20504218	F	T	-19.52	3.63e-05	0.0301	hsa-miR-487b-3p
20500767	T	T	-23.84	0.005	0.3968	hsa-miR-125b-2-3p
20500780	T	T	-35.19	0.0274	0.645	hsa-miR-149-5p
20501163	T	T	-74.19	0.0372	0.6879	hsa-miR-200a-3p
20500462	F	T	-411.59	8.33e-09	5.52e-05	hsa-miR-205-5p

## Sheet: LN Metastasis vs LN 
Table S2. Differentially expressed miRNA between Metastatic Lymph Node and Lymph Node samples. The black square represents the top 20 miRNAs used for comparison with plasma samples.
Lymph Node Metastasis versus Lymph Node
ID	Metastasis Expressed	Lymph Node Expressed	Fold Change	P-val	FDR P-val	Transcript ID(Array Design)
20501237	T	F	226.16	0.0007	0.6738	hsa-miR-375
20500450	T	T	43.72	0.0008	0.6738	hsa-miR-182-5p
20501036	T	T	32.89	1.51e-05	0.1002	hsa-miR-200c-3p
20500556	T	F	19.17	0.0047	0.8026	hsa-miR-200b-3p
20500555	T	F	9.73	0.0072	0.8026	hsa-miR-200b-5p
20500748	T	F	5.64	0.0232	0.8026	hsa-miR-141-3p
20500452	T	F	4.28	0.0167	0.8026	hsa-miR-183-5p
20500723	T	T	2.79	0.0344	0.8026	hsa-miR-27b-3p
20500737	T	T	2.74	0.0084	0.8026	hsa-miR-132-3p
20500721	T	T	2.36	0.0283	0.8026	hsa-miR-23b-3p
20500181	T	T	2.04	0.0439	0.8026	hsa-miR-99a-5p
20534852	T	F	1.96	0.0006	0.6738	hsa-mir-375
20500765	T	T	1.95	0.0277	0.8026	hsa-miR-125a-5p
20504298	T	T	1.81	0.0114	0.8026	hsa-miR-574-3p
20503908	T	T	1.76	0.046	0.8026	hsa-miR-532-3p
20504357	F	F	1.75	0.0481	0.8053	hsa-miR-615-3p
20500730	T	T	1.71	0.028	0.8026	hsa-miR-125b-5p
20501163	T	F	1.69	0.0349	0.8026	hsa-miR-200a-3p
20506882	T	T	1.58	0.0223	0.8026	hsa-miR-1281
20500117	T	T	1.51	0.0396	0.8026	hsa-let-7c-5p
20535314	F	F	1.5	0.0103	0.8026	hsa-mir-574
20518782	T	T	-1.5	0.0392	0.8026	hsa-miR-1268b
20535965	F	F	-1.5	0.0039	0.8026	hsa-mir-1914
20529131	T	T	-1.51	0.0125	0.8026	hsa-miR-4433b-3p
20525585	T	T	-1.51	0.0454	0.8026	hsa-miR-6812-5p
20525565	T	T	-1.51	0.0313	0.8026	hsa-miR-6802-5p
20525743	T	T	-1.52	0.0203	0.8026	hsa-miR-6891-5p
20518891	F	T	-1.52	0.0183	0.8026	hsa-miR-4496
20525497	T	T	-1.53	0.0488	0.8099	hsa-miR-6768-5p
20518839	T	T	-1.53	0.0391	0.8026	hsa-miR-4459
20504576	T	T	-1.53	0.0477	0.8026	hsa-miR-1185-2-3p
20525571	T	T	-1.54	0.0459	0.8026	hsa-miR-6805-5p
20525559	T	T	-1.54	0.0115	0.8026	hsa-miR-6799-5p
20525467	T	T	-1.56	0.0207	0.8026	hsa-miR-6753-5p
20525448	T	T	-1.61	0.0256	0.8026	hsa-miR-6743-5p
20525465	T	T	-1.62	0.0429	0.8026	hsa-miR-6752-5p
20506763	T	T	-1.62	0.0356	0.8026	hsa-miR-1225-5p
20504342	F	F	-1.62	0.0246	0.8026	hsa-miR-602
20519524	F	T	-1.63	0.0435	0.8026	hsa-miR-4706
20515550	T	T	-1.64	0.0194	0.8026	hsa-miR-3141
20501277	T	T	-1.66	0.0466	0.8026	hsa-miR-328-5p
20526172	T	T	-1.67	0.0416	0.8026	hsa-miR-7107-5p
20518946	T	T	-1.69	0.0319	0.8026	hsa-miR-4539
20500394	T	T	-1.71	0.0127	0.8026	hsa-miR-197-5p
20500783	T	T	-1.72	0.0262	0.8026	hsa-miR-150-3p
20518855	F	T	-1.72	0.0165	0.8026	hsa-miR-4470
20525671	F	F	-1.72	0.0253	0.8026	hsa-miR-6855-5p
20526178	T	T	-1.73	0.0261	0.8026	hsa-miR-7110-5p
20525657	F	T	-1.73	0.0056	0.8026	hsa-miR-6848-5p
20526861	T	T	-1.74	0.0293	0.8026	hsa-miR-7150
20526170	T	T	-1.75	0.0255	0.8026	hsa-miR-7106-5p
20519439	T	T	-1.75	0.0208	0.8026	hsa-miR-4655-5p
20518807	T	T	-1.79	0.0017	0.6738	hsa-miR-4433-3p
20519417	F	T	-1.8	0.0186	0.8026	hsa-miR-4640-5p
20529799	T	T	-1.82	0.0254	0.8026	hsa-miR-8089
20525487	T	T	-1.83	0.041	0.8026	hsa-miR-6763-5p
20525531	F	T	-1.83	0.0188	0.8026	hsa-miR-6785-5p
20525691	T	T	-1.84	0.0468	0.8026	hsa-miR-6865-5p
20525383	T	T	-1.87	0.0148	0.8026	hsa-miR-6716-5p
20525599	T	T	-1.88	0.0034	0.7834	hsa-miR-6819-5p
20518874	T	T	-1.89	0.0379	0.8026	hsa-miR-4481
20525535	T	T	-1.9	0.0144	0.8026	hsa-miR-6787-5p
20520577	T	T	-1.91	0.0129	0.8026	hsa-miR-5196-5p
20525021	T	T	-1.92	0.0265	0.8026	hsa-miR-6510-5p
20518903	T	T	-1.92	0.047	0.8026	hsa-miR-2392
20525525	T	T	-1.93	0.0091	0.8026	hsa-miR-6782-5p
20519405	T	T	-1.94	0.0265	0.8026	hsa-miR-4632-5p
20537000	F	F	-1.94	0.0346	0.8026	hsa-mir-4758
20521786	T	T	-1.95	0.0041	0.8026	hsa-miR-5572
20520208	T	T	-1.95	0.0476	0.8026	hsa-miR-5006-5p
20517936	T	T	-1.98	0.0092	0.8026	hsa-miR-3679-5p
20536823	F	F	-1.99	0.0141	0.8026	hsa-mir-4539
20517706	T	T	-2	0.0211	0.8026	hsa-miR-4257
20515641	F	T	-2	0.0132	0.8026	hsa-miR-3197
20519533	T	T	-2.02	0.0335	0.8026	hsa-miR-4710
20518910	F	F	-2.02	0.022	0.8026	hsa-miR-4513
20526180	F	T	-2.03	0.0256	0.8026	hsa-miR-7111-5p
20517830	F	F	-2.08	0.0034	0.7834	hsa-miR-3619-5p
20525703	F	T	-2.09	0.0011	0.6738	hsa-miR-6871-5p
20515560	F	F	-2.09	0.0278	0.8026	hsa-miR-3147
20517679	T	T	-2.13	0.0497	0.8099	hsa-miR-4299
20529770	F	T	-2.16	0.0079	0.8026	hsa-miR-8060
20520568	T	T	-2.17	0.0179	0.8026	hsa-miR-5189-5p
20504585	T	T	-2.17	0.0012	0.6738	hsa-miR-1185-1-3p
20519609	T	T	-2.18	0.0193	0.8026	hsa-miR-4750-5p
20525023	F	T	-2.19	0.0209	0.8026	hsa-miR-6511a-5p
20525619	T	T	-2.23	0.0134	0.8026	hsa-miR-6829-5p
20518940	T	T	-2.26	0.0068	0.8026	hsa-miR-1587
20504559	T	T	-2.27	0.0211	0.8026	hsa-miR-1224-5p
20518721	T	T	-2.28	0.039	0.8026	hsa-miR-642b-3p
20525529	F	T	-2.29	0.0325	0.8026	hsa-miR-6784-5p
20536822	F	F	-2.33	0.0148	0.8026	hsa-mir-4538
20519670	F	F	-2.37	0.0197	0.8026	hsa-miR-4783-3p
20518844	T	T	-2.4	0.007	0.8026	hsa-miR-4462
20525555	F	T	-2.46	0.0477	0.8026	hsa-miR-6797-5p
20525475	T	T	-2.47	0.0448	0.8026	hsa-miR-6757-5p
20500145	T	T	-2.6	0.0068	0.8026	hsa-miR-23a-5p
20519461	T	T	-2.62	0.01	0.8026	hsa-miR-4667-5p
20517903	T	T	-2.62	0.0205	0.8026	hsa-miR-3652
20536821	F	T	-2.67	0.0118	0.8026	hsa-mir-4537
20519489	F	F	-2.71	0.0025	0.7672	hsa-miR-4685-5p
20525513	T	T	-2.73	0.0004	0.6738	hsa-miR-6776-5p
20504404	F	T	-2.93	0.0012	0.6738	hsa-miR-650
20525591	F	F	-3.03	0.0178	0.8026	hsa-miR-6815-5p
20525587	T	T	-3.06	0.0473	0.8026	hsa-miR-6813-5p
20525721	T	T	-3.17	0.0213	0.8026	hsa-miR-6880-5p
20519595	F	T	-3.2	0.0016	0.6738	hsa-miR-4743-5p
20529783	F	T	-3.74	0.0492	0.8099	hsa-miR-8073
20505790	T	T	-3.94	0.0014	0.6738	hsa-miR-885-3p
20525414	F	T	-4.07	0.0064	0.8026	hsa-miR-6726-5p
20525663	F	T	-4.13	0.0031	0.7834	hsa-miR-6851-5p
20518945	F	T	-5.14	0.0176	0.8026	hsa-miR-4538

## Sheet: Tumor vs LN
Table S3. Differentially expressed miRNA between Tumor and Lymph Node samples. The black square represents the top 20 miRNAs used for comparison with plasma samples.
Tumor versus Lymph Node
ID	Tumor Expressed	Lymph Node Expressed		Fold Change		P-val	FDR P-val	Transcript ID(Array Design)
20501237	T		F		440.23	7.79e-05	0.0216	hsa-miR-375
20500462	T		F		398.62	1.76e-09	1.16e-05	hsa-miR-205-5p
20500556	T		F		186.24	0.0004	0.052	hsa-miR-200b-3p
20501036	T		T		174.55	3.58e-06	0.004	hsa-miR-200c-3p
20500450	T		T		167.46	0.001	0.081	hsa-miR-182-5p
20501163	T		F		125.35	0.0008	0.0752	hsa-miR-200a-3p
20500780	T		F		52.68	0.0005	0.056	hsa-miR-149-5p
20500748	T		F		50.86	0.0024	0.1325	hsa-miR-141-3p
20500452	T		F		39.68	0.0034	0.1434	hsa-miR-183-5p
20500555	T		F		34.56	0.0011	0.081	hsa-miR-200b-5p
20500771	T		F		34.27	0.0006	0.0604	hsa-miR-127-3p
20500767	T		T		33.84	0.0009	0.0777	hsa-miR-125b-2-3p
20504218	T		F		22.06	5.22e-06	0.0049	hsa-miR-487b-3p
20500459	T		F		20.47	0.0001	0.0247	hsa-miR-203a
20500181	T		T		20.38	7.96e-05	0.0216	hsa-miR-99a-5p
20500751	T		F		19.47	0.005	0.1791	hsa-miR-143-5p
20500421	T		T		18.54	0.0019	0.1149	hsa-miR-148a-3p
20501206	T		T		15.67	0.0134	0.3134	hsa-miR-363-3p
20502456	T		F		15.42	6.92e-06	0.0052	hsa-miR-409-3p
20503800	T		F		12.82	7.03e-06	0.0052	hsa-miR-432-5p
20501291	T		T		9.81	0.0022	0.1258	hsa-miR-148b-3p
20500752	T		T		9.61	0.0129	0.3089	hsa-miR-143-3p
20500739	T		F		9.52	8.47e-05	0.0216	hsa-miR-133a-3p
20503811	T		T		9.5	0.0324	0.4708	hsa-miR-181d-5p
20500455	T		F		8.81	0.0002	0.0312	hsa-miR-187-3p
20500723	T		T		8.65	0.0022	0.1258	hsa-miR-27b-3p
20501244	T		F		8.41	0.0019	0.1149	hsa-miR-379-5p
20501250	T		F		8.29	0.0006	0.0604	hsa-miR-382-5p
20500730	T		T		7.82	6.89e-05	0.0209	hsa-miR-125b-5p
20504564	T		F		7.68	0.0133	0.3134	hsa-miR-1296-5p
20501160	T		T		7.35	0.0219	0.3917	hsa-miR-29c-3p
20501159	T		F		7.19	0.0025	0.1325	hsa-miR-29c-5p
20500162	T		T		7.14	0.013	0.3107	hsa-miR-30a-5p
20501771	T		F		6.84	0.0014	0.0972	hsa-miR-196b-5p
20500755	T		T		6.15	0.0062	0.1986	hsa-miR-145-5p
20500469	T		T		6.12	0.0067	0.2041	hsa-miR-212-3p
20503789	T		F		6.06	0.0036	0.1488	hsa-miR-491-5p
20504433	T		T		5.96	0.0114	0.2895	hsa-miR-421
20500174	T		F		5.87	0.0365	0.5001	hsa-miR-93-3p
20500724	T		T		5.79	0.046	0.5598	hsa-miR-30b-5p
20505739	T		F		5.7	0.0028	0.1325	hsa-miR-891a-5p
20500424	T		T		5.51	0.0052	0.1791	hsa-miR-30d-5p
20500737	T		T		5.28	0.0145	0.3242	hsa-miR-132-3p
20500423	T		T		5.14	0.0151	0.3301	hsa-miR-30c-2-3p
20500182	T		F		5.12	0.0052	0.1791	hsa-miR-99a-3p
20501162	T		F		5.1	0.0064	0.202	hsa-miR-200a-5p
20501309	T		F		5.08	0.0002	0.0336	hsa-miR-133b
20503882	T		F		5.04	0.0183	0.3586	hsa-miR-503-5p
20500422	T		T		4.97	0.0028	0.1325	hsa-miR-30c-5p
20500773	T		F		4.93	0.0003	0.0423	hsa-miR-134-5p
20500721	T		T		4.79	0.0009	0.0777	hsa-miR-23b-3p
20500720	T		F		4.78	0.0002	0.0316	hsa-miR-23b-5p
20501183	T		T		4.64	0.016	0.3387	hsa-miR-30e-3p
20500722	T		F		4.28	0.0009	0.0777	hsa-miR-27b-5p
20500183	T		T		4.17	0.0021	0.1224	hsa-miR-100-5p
20501293	T		T		4.13	0.0432	0.548	hsa-miR-331-3p
20502360	T		F		4.12	0.0005	0.056	hsa-miR-429
20518879	T		T		3.88	0.0358	0.5	hsa-miR-4485
20501281	T		F		3.5	0.0059	0.1924	hsa-miR-337-5p
20503884	T		F		3.4	0.02	0.3706	hsa-miR-504-5p
20523012	T		T		3.35	0.0232	0.4069	hsa-miR-6080
20525665	F		F		3.35	0.0006	0.0604	hsa-miR-6852-5p
20525706	F		F		3.33	0.0287	0.4503	hsa-miR-6872-3p
20534616	T		F		3.29	0.0004	0.0546	hsa-mir-125b-2
20500120	T		F		3.26	0.0005	0.056	hsa-let-7d-3p
20518794	T		F		3.2	0.008	0.2286	hsa-miR-378g
20504584	T		T		3.19	0.0195	0.3702	hsa-miR-378d
20505798	T		F		3.17	0.0005	0.056	hsa-miR-543
20500117	T		T		3.14	0.0028	0.1325	hsa-let-7c-5p
20517832	T		F		3.12	0.0016	0.1056	hsa-miR-23c
20537497	F		F		3.08	0.0318	0.4649	hsa-mir-6754
20502126	T		T		2.99	0.013	0.3107	hsa-miR-424-3p
20517704	T		F		2.97	0.0009	0.0777	hsa-miR-4324
20506712	T		F		2.94	0.0122	0.2968	hsa-miR-1180-3p
20515618	T		F		2.92	0.0037	0.1507	hsa-miR-3065-5p
20504421	T		F		2.83	0.0002	0.0312	hsa-miR-654-3p
20501296	T		F		2.83	0.0007	0.0687	hsa-miR-338-5p
20500436	T		T		2.8	0.0054	0.1809	hsa-miR-7-1-3p
20525711	T		F		2.73	0.0234	0.4084	hsa-miR-6875-5p
20501772	T		F		2.7	0.0056	0.186	hsa-miR-196b-3p
20501314	F		F		2.62	0.0108	0.2792	hsa-miR-346
20501177	T		F		2.6	0.0242	0.4109	hsa-miR-99b-3p
20500460	T		F		2.56	0.0005	0.056	hsa-miR-204-5p
20500725	T		T		2.55	0.0476	0.5649	hsa-miR-30b-3p
20518432	T		T		2.51	0.0038	0.151	hsa-miR-3911
20500179	T		F		2.51	0.0218	0.3917	hsa-miR-98-5p
20502455	T		F		2.47	0.0013	0.0925	hsa-miR-409-5p
20520352	T		F		2.42	0.0215	0.3886	hsa-miR-5096
20501249	T		F		2.42	0.0004	0.0499	hsa-miR-381-3p
20502441	T		F		2.4	0.0041	0.1588	hsa-miR-433-3p
20500143	T		F		2.35	8.42e-05	0.0216	hsa-miR-22-5p
20500420	T		F		2.31	0.0012	0.086	hsa-miR-148a-5p
20504297	T		T		2.28	0.0009	0.0782	hsa-miR-574-5p
20535260	T		F		2.28	0.0025	0.1325	hsa-mir-487b
20525573	T		F		2.27	0.0483	0.565	hsa-miR-6806-5p
20501170	T		F		2.22	0.0195	0.3702	hsa-miR-34c-5p
20500457	T		F		2.22	0.0008	0.0777	hsa-miR-199b-5p
20504298	T		T		2.17	0.0104	0.2725	hsa-miR-574-3p
20505608	F		F		2.15	0.0196	0.3702	hsa-miR-675-5p
20504418	T		F		2.15	0.002	0.1187	hsa-miR-411-5p
20500135	T		F		2.08	0.0061	0.196	hsa-miR-19a-3p
20515637	T		T		2.07	0.0262	0.4286	hsa-miR-3195
20501176	T		T		2.05	0.0455	0.5598	hsa-miR-99b-5p
20503108	T		F		2.02	0.0006	0.0642	hsa-miR-487a-3p
20503908	T		T		1.99	0.0493	0.5701	hsa-miR-532-3p
20503104	F		F		1.99	0.0056	0.1855	hsa-miR-485-3p
20536294	F		F		1.98	0.0368	0.5001	hsa-mir-3180-3
20536292	F		F		1.98	0.0368	0.5001	hsa-mir-3180-2
20536291	F		F		1.98	0.0368	0.5001	hsa-mir-3180-1
20504553	F		F		1.98	0.0151	0.3301	hsa-miR-671-3p
20505799	T		F		1.97	0.0201	0.3706	hsa-miR-374b-5p
20509235	F		F		1.96	0.0361	0.5001	hsa-miR-1914-3p
20521783	T		T		1.94	0.009	0.2506	hsa-miR-5571-5p
20534517	T		F		1.92	0.0047	0.1757	hsa-mir-182
20535960	F		F		1.86	0.0246	0.4131	hsa-mir-1909
20518783	T		F		1.86	0.0033	0.1421	hsa-miR-378e
20536555	T		F		1.85	0.0225	0.399	hsa-mir-3651
20506897	T		F		1.82	0.0033	0.1416	hsa-miR-664a-3p
20505794	F		F		1.82	0.0196	0.3702	hsa-miR-887-3p
20503799	T		F		1.8	6.17e-05	0.0209	hsa-miR-493-3p
20503103	T		F		1.8	0.0012	0.0845	hsa-miR-485-5p
20502238	T		F		1.8	0.0004	0.0546	hsa-miR-20b-3p
20506900	F		F		1.77	0.0351	0.4967	hsa-miR-1307-5p
20502235	T		F		1.74	0.0066	0.2036	hsa-miR-18b-5p
20535261	T		F		1.72	0.0072	0.2161	hsa-mir-487b
20500439	T		F		1.72	0.0077	0.2218	hsa-miR-10a-3p
20506838	F		F		1.7	0.0277	0.4374	hsa-miR-1247-5p
20500731	T		F		1.67	0.0002	0.0312	hsa-miR-125b-1-3p
20504434	F		F		1.65	0.05	0.5742	hsa-miR-542-5p
20501205	T		F		1.65	0.0237	0.4084	hsa-miR-363-5p
20534814	F		F		1.64	0.0066	0.2036	hsa-mir-200a
20512262	F		F		1.64	0.0006	0.0604	hsa-miR-2277-3p
20505788	F		F		1.64	0.0121	0.2951	hsa-miR-744-3p
20504581	F		F		1.64	0.0467	0.5619	hsa-miR-769-3p
20525017	T		T		1.63	0.0305	0.4614	hsa-miR-6508-5p
20500784	T		F		1.63	0.0013	0.0894	hsa-miR-154-5p
20504284	T		T		1.62	0.0027	0.1325	hsa-miR-563
20534894	F		F		1.58	0.0233	0.4072	hsa-mir-346
20535443	F		F		1.54	0.0227	0.399	hsa-mir-1296
20503107	F		F		1.54	0.0072	0.2161	hsa-miR-487a-5p
20500449	F		F		1.54	0.0258	0.4257	hsa-miR-181c-3p
20535083	T		F		1.53	0.0002	0.0336	hsa-mir-424
20500453	T		F		1.52	0.0331	0.4792	hsa-miR-183-3p
20517695	F		F		1.51	0.0104	0.2725	hsa-miR-4316
20517956	F		F		-1.52	0.0449	0.5598	hsa-miR-3692-5p
20537571	F		F		-1.55	0.0179	0.3581	hsa-mir-6827
20537563	F		F		-1.56	0.0293	0.4542	hsa-mir-6819
20534600	F		T		-1.56	0.0307	0.4614	hsa-mir-142
20518891	F		T		-1.58	0.0303	0.4608	hsa-miR-4496
20537137	F		T		-1.64	0.0006	0.0604	hsa-mir-5195
20506872	T		T		-1.67	0.018	0.3581	hsa-miR-1275
20515604	F		F		-1.68	0.0116	0.291	hsa-miR-3176
20522537	T		T		-1.74	0.0411	0.5382	hsa-miR-5787
20515539	F		T		-1.75	4.11e-05	0.0172	hsa-miR-466
20529131	T		T		-1.93	0.0094	0.2546	hsa-miR-4433b-3p
20536823	F		F		-1.93	0.0121	0.2951	hsa-mir-4539
20518807	T		T		-1.95	0.0444	0.5564	hsa-miR-4433-3p
20518855	F		T		-1.96	0.0101	0.2689	hsa-miR-4470
20525567	T		T		-2.01	0.0053	0.1805	hsa-miR-6803-5p
20500145	T		T		-2.02	0.0491	0.569	hsa-miR-23a-5p
20525519	T		T		-2.2	0.0459	0.5598	hsa-miR-6779-5p
20501280	T		T		-2.22	0.0026	0.1325	hsa-miR-342-3p
20518839	T		T		-2.41	0.0264	0.4286	hsa-miR-4459
20536822	F		F		-2.44	0.0225	0.399	hsa-mir-4538
20502123	T		T		-2.47	0.0044	0.1665	hsa-miR-423-5p
20518901	T		T		-2.5	0.0466	0.5619	hsa-miR-4505
20519461	T		T		-2.61	0.0483	0.565	hsa-miR-4667-5p
20500444	T		T		-2.62	0.0037	0.1504	hsa-miR-181a-5p
20536557	T		T		-2.74	0.025	0.4168	hsa-mir-3653
20523017	T		T		-2.74	0.0385	0.5142	hsa-miR-6085
20500394	T		T		-2.89	0.0176	0.355	hsa-miR-197-5p
20504404	F		T		-3.2	0.0139	0.3201	hsa-miR-650
20521810	T		T		-3.25	0.0148	0.3279	hsa-miR-664b-5p
20500446	T		T		-3.37	0.004	0.1566	hsa-miR-181b-5p
20500746	T		T		-3.8	0.0049	0.1791	hsa-miR-140-3p
20525747	F		T		-3.83	0.0295	0.4559	hsa-miR-6893-5p
20536821	F		T		-3.93	0.0095	0.2548	hsa-mir-4537
20503106	T		T		-5.37	0.0214	0.3879	hsa-miR-486-3p
20504372	T		T		-5.55	0.0174	0.3548	hsa-miR-625-5p
20518946	F		T		-6.89	0.0023	0.1295	hsa-miR-4539
20500778	T		T		-7.14	0.0033	0.1416	hsa-miR-146a-5p
20518945	F		T		-7.2	0.0045	0.1704	hsa-miR-4538
20501083	T		T		-10.41	0.0013	0.0894	hsa-miR-155-5p
20501279	T		T		-14.06	0.0004	0.0546	hsa-miR-342-5p
20500782	T		T		-23.14	0.0001	0.0259	hsa-miR-150-5p
20500743	F		T		-26.75	0.0118	0.2943	hsa-miR-138-5p

## Sheet: Plasma PCa vs Healthy
	Table S4. Differentially expressed miRNA between PCa and Healthy plasma samples.
	ID	Cancer Expressed	Control Expressed	Fold Change	P-val	FDR P-val	Transcript ID(Array Design)
20518815		T	T	3.1	0.0252	0.7416	hsa-miR-4440
20529785		T	T	1.65	0.0031	0.3603	hsa-miR-8075
20525426		T	T	1.63	0.0045	0.4006	hsa-miR-6732-5p
20528493		F	T	-1.51	0.0009	0.2237	hsa-miR-7641
20525533		T	T	-1.55	0.0035	0.3603	hsa-miR-6786-5p
20515617		T	T	-1.57	0.0067	0.5	hsa-miR-3185
20525609		F	T	-1.6	0.0151	0.6424	hsa-miR-6824-5p
20507742		T	T	-1.62	0.0317	0.8203	hsa-miR-1469
20500746		F	T	-1.63	0.0262	0.7474	hsa-miR-140-3p
20523021		T	T	-1.67	0.0013	0.2685	hsa-miR-6089
20523019		T	T	-1.69	0.0005	0.1454	hsa-miR-6087
20518892		T	T	-1.7	0.002	0.3242	hsa-miR-4497
20522180		F	T	-1.73	0.001	0.2371	hsa-miR-5739
20500769		T	T	-1.75	0.0302	0.8184	hsa-miR-126-3p
20501157		T	T	-1.77	0.0023	0.3409	hsa-miR-106b-5p
20525567		T	T	-1.78	0.0031	0.3603	hsa-miR-6803-5p
20517916		T	T	-1.81	0.0307	0.8184	hsa-miR-3663-3p
20517729		T	T	-1.82	0.0351	0.8257	hsa-miR-4270
20500115		T	T	-1.84	0.0104	0.5873	hsa-let-7b-5p
20519497		F	T	-1.85	0.003	0.3603	hsa-miR-4689
20520351		T	T	-1.88	0.0248	0.7409	hsa-miR-1273g-3p
20500117		T	T	-1.91	0.0059	0.4611	hsa-let-7c-5p
20518901		T	T	-1.94	0.0001	0.0838	hsa-miR-4505
20519626		T	T	-1.95	0.0181	0.6778	hsa-miR-4758-5p
20525465		T	T	-1.96	0.0044	0.4006	hsa-miR-6752-5p
20500119		T	T	-1.99	0.0136	0.6399	hsa-let-7d-5p
20518629		T	T	-2.01	0.0037	0.363	hsa-miR-3940-5p
20501277		T	T	-2.07	0.03	0.8184	hsa-miR-328-5p
20504586		T	T	-2.12	0.0002	0.0996	hsa-miR-762
20536496		F	T	-2.12	0.0003	0.0996	hsa-mir-4281
20517736		T	T	-2.15	0.0029	0.3603	hsa-miR-4281
20525561		T	T	-2.19	0.0002	0.0996	hsa-miR-6800-5p
20537261		T	T	-2.25	1.87e-05	0.0206	hsa-mir-6089-1
20537862		T	T	-2.25	1.87e-05	0.0206	hsa-mir-6089-2
20519589		T	T	-2.31	0.013	0.6391	hsa-miR-4739
20525549		T	T	-2.35	0.0002	0.0853	hsa-miR-6794-5p
20500721		T	T	-2.4	0.0308	0.8184	hsa-miR-23b-3p
20501286		T	T	-2.41	0.0068	0.5	hsa-miR-151a-5p
20500782		T	T	-2.47	0.0162	0.6477	hsa-miR-150-5p
20500130		T	T	-2.51	0.0012	0.2643	hsa-miR-17-5p
20500194		T	T	-2.54	0.0058	0.4611	hsa-miR-106a-5p
20519474		T	T	-2.58	0.015	0.6424	hsa-miR-4674
20506006		T	T	-2.7	0.0018	0.3242	hsa-miR-937-5p
20506787		T	T	-2.75	0.0004	0.125	hsa-miR-1237-5p
20518931		T	T	-2.75	9.19e-05	0.0677	hsa-miR-4530
20529131		T	T	-2.75	0.0066	0.4972	hsa-miR-4433b-3p
20519600		T	T	-2.77	0.0004	0.1419	hsa-miR-4745-5p
20519494		F	T	-2.82	0.0009	0.2237	hsa-miR-1343-5p
20526178		T	T	-2.87	0.0101	0.5873	hsa-miR-7110-5p
20501280		T	T	-3.01	4.96e-05	0.0411	hsa-miR-342-3p
20518845		T	T	-3.02	8.93e-06	0.0148	hsa-miR-4463
20525661		T	T	-3.09	2.56e-05	0.0242	hsa-miR-6850-5p
20500112		T	T	-3.13	0.0191	0.6778	hsa-let-7a-5p
20525394		T	T	-3.31	0.0006	0.1729	hsa-miR-6722-3p
20525557		T	T	-3.5	0.0001	0.0853	hsa-miR-6798-5p
20500173		T	T	-3.71	0.0031	0.3603	hsa-miR-93-5p
20523017		T	T	-3.81	0.0002	0.0888	hsa-miR-6085
20500139		T	T	-4.34	0.0014	0.2855	hsa-miR-20a-5p
20525459		F	T	-5.45	3.35e-06	0.0074	hsa-miR-6749-5p
20515607		T	T	-9.97	2.06e-07	0.0007	hsa-miR-3178
20518878		T	T	-18.25	3.25e-09	2.15e-05	hsa-miR-4484

## Sheet: Hoja1
Table S5. Genes related to each GO term from the potential targets of miR-150-5p.
	GO Term	Genes Related
GO:0045596	Negative regulation of cell differentiation	EIF4E,EREG,GDI1,GSK3B,ITGB3,FOXO4,MYB,NOTCH3,RORB,ZEB1,DYNLT1,TP53,CDK13,PDCD4,GRHL2,MYOCD,RC3H1,MDM4,NR2F2,ATP8A2,TEK,USP13,IGF2BP1
GO:0007420	Brain development	EGR2,GSK3B,NOTCH3,PAX5,ZEB1,NR2F2,TP53,BASP1,IGF2BP1,NFASC,FBXW11,ZSWIM6,GRHL2,NEGR1,MDGA1
GO:0048511	Rhythmic process	DYRK1A,EP300,EREG,GSK3B,RORB,SP1,TP53,NR1D2,FBXW11,NR2F2,PIK3AP1
GO:0017015	Regulation of transforming growth factor beta receptor signaling pathway	EP300,ZEB1,TP53,ONECUT2,PEG10,MYOCD,BCL9L,ITGB3,CBL,PDCD4
GO:0010975	Regulation of neuron projection development	CAMK2G,EP300,GDI1,GSK3B,NOVA2,UST,ABI2,STYXL1,ATP8A2,SRCIN1,NEGR1,MDGA1
GO:0001228	DNA-binding transcription activator activity, RNA polymerase II-specific	EGR2,FOXO4,MYB,PAX5,RORB,SP1,TP53,ONECUT2,MLXIP,GRHL2,GLIS3
GO:0140297	DNA-binding transcription factor binding	CCNT1,EGR2,EIF4E,EP300,GSK3B,FOXO4,RAD23B,SP1,TP53,LMO4,MYOCD,CALCR,EREG,ITGB3,PAPPA,NR1D2,ADIPOR2,GABRG2,ZEB1
GO:0043632	Modification-dependent macromolecule catabolic process	CBL,CSNK1A1,GSK3B,PSMD11,RAD23B,SKP1,USP13,MARCHF6,FBXW11,USP49,TENT4B,RC3H1,PAPPA,MDM4,STX5,AZIN1,PAN2,FTO,CAST,TP53,ITIH6,BCL9L
GO:0008013	Beta-catenin binding	EP300,GSK3B,FOXO4,SKP1,BCL9L,TSPYL5
GO:0046467	Membrane lipid biosynthetic process	ST3GAL6,PIGG,SLC30A5,ELOVL3,CERS3,SGMS1,FDXR,SCP2,OSBPL9
GO:0043923	Positive regulation by host of viral transcription	CCNT1,EP300,SP1,CBL,ITGB3,DYNLT1,EREG,ETF1,GDI1,SRGAP3,AZIN1
GO:0060538	Skeletal muscle organ development	EGR2,EP300,PAX5,NR2F2,BASP1,BCL9L,CHD2,FOXO4,MYOCD,TP53,CCNT1,EREG,GLIS3,DYRK1A,LMO4,TADA1,GRHL2,ZEB1
GO:0000904	Cell morphogenesis involved in differentiation	EGR2,EP300,NOTCH3,PKHD1,LMO4,ABI2,IGF2BP1,NFASC,ATP8A2,GRHL2,GSK3B,RAB11A,NEGR1,ONECUT2,ITGB3,PLP2,MYOCD
GO:0034248	Regulation of amide metabolic process	ACO1,EIF4B,EIF4E,ETF1,SP1,TP53,PAN2,IGF2BP1,TENT4B,FTO,RC3H1,DYRK1A,NOVA2,ENTPD1,PDE7A
GO:0043549	Regulation of kinase activity	CBL,CCNT1,EREG,ITGB3,TEK,NR2F2,LMO4,CNPPD1,PDCD4,SRCIN1,ZFP91,MYOCD,GSK3B,TP53,STYXL1,CAST,ITIH6
GO:0003205	Cardiac chamber development	MDM4,TEK,TP53,LMO4,GRHL2,MYOCD,CBL,EP300,HILPDA,CHD2,FOXO4,RAD23B,MBTD1,ZBTB4,FTO,USP13,FBXW11,CMTM6,PDCD4,TENT4B,PAX5,TSPYL5
GO:0032835	Glomerulus development	COL4A4,NOTCH3,TEK,BASP1,CAST,PKHD1,PDCD4,MYOCD,CALCR,TSPYL5
GO:0007622	Rhythmic behavior	EGR2,TP53,NR1D2,EIF4E,EP300,GABRG2,PAX5,ATP8A2,NEGR1
GO:1900151	Regulation of nuclear-transcribed mRNA catabolic process, deadenylation-dependent decay	IGF2BP1,TENT4B,RC3H1,DYRK1A,MDM4,TP53,AZIN1,SP1
GO:0050839	Cell adhesion molecule binding	DST,CAST,CBL,ITGB3,NOTCH3,STX5,PKP4,NFASC,VSIG10,UBFD1
